# Supplementary material for: Measuring Biomass and Carbon Stock in Resprouting Woody Plants
Source: PLoS One. 2015 Feb 26;10(2):e0118388. doi: 10.1371/journal.pone.0118388 (PMC4342014; doi:10.1371/journal.pone.0118388)
Supplement: S1 Table — (XLSX) [file pone.0118388.s004.xlsx]

## Sheet: List1
Equation coefficients for sprout biomass estimates (y = dried sprout biomass in grams)
Number of averaged largest sprouts within stump	Predictor (x)	Model		General (N = 150)								Acer campestre (N = 30)								Carpinus betulus (N = 30)								Corylus avellana (N = 30)								Quercus petraea (N = 30)								Tilia cordata (N = 30)
				Coefficients ( ± SE)				pseudo-R2adj	RMSE	AICc		Coefficients ( ± SE)				pseudo-R2adj	RMSE	AICc		Coefficients ( ± SE)				pseudo-R2adj	RMSE	AIC		Coefficients ( ± SE)				pseudo-R2adj	RMSE	AICc		Coefficients ( ± SE)				pseudo-R2adj	RMSE	AICc		Coefficients ( ± SE)				pseudo-R2adj	RMSE
				a	P-value	b	P-value					a	P-value	b	P-value					a	P-value	b	P-value					a	P-value	b	P-value					a	P-value	b	P-value					a	P-value	b	P-value
1	BD (mm)	y = a*exp^b*x		162.2460 ± 28.8062	<0.001	0.0900 ± 0.0059	<0.001	0.74	1891.58	518.56		183.1305 ± 45.2861	<0.001	0.0875 ± 0.0093	<0.001	0.89	1179.87	497.18		247.031 ± 95.7395	<0.001	0.079 ± 0.0128	<0.001	0.6	1190.12	511.28		38.2262 ± 15.4067	<0.001	0.1552 ± 0.0126	<0.001	0.932859	1281.73	506.204		255.3546 ± 92.9283	<0.001	0.076 ± 0.0103	<0.001	0.74	1776.89	531.33		39.9092 ± 20.1709	<0.001	0.1166 ± 0.0158	<0.001	0.68	1011.25
2	BD (mm)	y = a*exp^b*x		137.7502 ± 22.0114	<0.001	0.1013 ± 0.0057	<0.001	0.8	1801.31	510.92		155.8436 ± 32.3855	<0.001	0.1000 ± 0.0077	<0.001	0.94	836.15	481.97		216.0492 ± 76.049	<0.001	0.0891 ± 0.0123	<0.001	0.67	1109.17	505.23		43.9023 ± 12.5647	<0.001	0.1575 ± 0.0088	<0.001	0.960179	788.513	490.532		205.9096 ± 64.4689	<0.001	0.0886 ± 0.0095	<0.001	0.82	1633.44	521.11		33.8013 ± 17.9453	<0.001	0.1264 ± 0.0146	<0.001	0.75	957.68
3	BD (mm)	y = a*exp^b*x		129.7558 ± 17.5402	<0.001	0.1096 ± 0.0051	<0.001	0.85	1691.29	502.23		163.1828 ± 26.8830	<0.001	0.1050 ± 0.0059	<0.001	0.96	597.42	470.25		202.7919 ± 62.9814	<0.001	0.0963 ± 0.0115	<0.001	0.73	1079.85	499.48		60.4311 ± 14.6242	<0.001	0.1507 ± 0.0078	<0.001	0.966632	782.071	485.229		217.5021 ± 49.895	<0.001	0.0942 ± 0.0077	<0.001	0.88	1566.5	507.88		38.4258 ± 13.2656	<0.001	0.1296 ± 0.0115	<0.001	0.84	730.13
4	BD (mm)	y = a*exp^b*x		126.0766 ± 15.2440	<0.001	0.1172 ± 0.0047	<0.001	0.88	1452.64	495.51		167.2964 ± 23.1675	<0.001	0.1105 ± 0.005	<0.001	0.97	491.57	461.1		179.8773 ± 53.1019	<0.001	0.1061 ± 0.0115	<0.001	0.77	1014.23	494.74		68.9749 ± 14.8364	<0.001	0.1502 ± 0.0071	<0.001	0.972533	727.609	479.39		223.5308 ± 42.6878	<0.001	0.1011 ± 0.0065	<0.001	0.92	1012.99	494.19		44.6409 ± 12.3054	<0.001	0.1317 ± 0.0099	<0.001	0.88	647.62
5	BD (mm)	y = a*exp^b*x		124.5779 ± 14.2438	<0.001	0.1237 ± 0.0047	<0.001	0.9	1371.35	491.29		174.2997 ± 20.9794	<0.001	0.1145 ± 0.0045	<0.001	0.97	441.97	454.14		160.973 ± 45.6196	<0.001	0.1165 ± 0.0113	<0.001	0.81	841.08	488.12		71.5303 ± 14.2866	<0.001	0.1525 ± 0.0068	<0.001	0.976449	678.678	474.776		207.2365 ± 39.6017	<0.001	0.111 ± 0.0067	<0.001	0.93	870.67	490.05		53.8218 ± 12.4931	<0.001	0.1318 ± 0.0089	<0.001	0.89	660.76
6	BD (mm)	y = a*exp^b*x		129.5026 ± 14.0673	<0.001	0.1279 ± 0.0046	<0.001	0.9	1341.85	488.96		186.0487 ± 19.8476	<0.001	0.1172 ± 0.0042	<0.001	0.98	413.7	448.45		143.3171 ± 36.2629	<0.001	0.128 ± 0.0105	<0.001	0.87	678.66	477.98		75.669 ± 14.3393	<0.001	0.1538 ± 0.0067	<0.001	0.978622	641.15	471.872		199.8193 ± 42.3075	<0.001	0.1189 ± 0.008	<0.001	0.92	960.79	495.17		63.6004 ± 14.6509	<0.001	0.1318 ± 0.009	<0.001	0.9	634.19
7	BD (mm)	y = a*exp^b*x		137.0790 ± 14.7058	<0.001	0.1307 ± 0.0048	<0.001	0.9	1376.38	489.51		193.6837 ± 20.3519	<0.001	0.1200 ± 0.0043	<0.001	0.98	419.64	448.56		153.3322 ± 36.1208	<0.001	0.1303 ± 0.0103	<0.001	0.87	719.15	477.54		82.6445 ± 14.2699	<0.001	0.1538 ± 0.0062	<0.001	0.981574	586.32	467.413		204.8777 ± 48.1602	<0.001	0.1242 ± 0.0098	<0.001	0.89	1214.48	504.45		80.1739 ± 18.0882	<0.001	0.1283 ± 0.0089	<0.001	0.9	596.89
8	BD (mm)	y = a*exp^b*x		148.0140 ± 15.9664	<0.001	0.1320 ± 0.0050	<0.001	0.89	1432.72	491.66		195.2344 ± 21.0444	<0.001	0.1237 ± 0.0049	<0.001	0.98	480.36	450.39		158.687 ± 37.2926	<0.001	0.1332 ± 0.0109	<0.001	0.85	821.51	480.6		93.7215 ± 14.6989	<0.001	0.1523 ± 0.0056	<0.001	0.983868	527.672	463.424		222.2326 ± 56.1381	<0.001	0.1259 ± 0.0114	<0.001	0.86	1490.34	513.22		97.7929 ± 21.9694	<0.001	0.1251 ± 0.0091	<0.001	0.9	598.18
9	BD (mm)	y = a*exp^b*x		159.9363 ± 17.4435	<0.001	0.1324 ± 0.0052	<0.001	0.89	1442.24	493.21		196.9406 ± 22.5923	<0.001	0.1268 ± 0.0056	<0.001	0.97	557.26	454.79		170.7007 ± 41.6493	<0.001	0.134 ± 0.0119	<0.001	0.83	946.67	485.77		105.6102 ± 15.0934	<0.001	0.1508 ± 0.0051	<0.001	0.985571	489.419	460.077		246.2303 ± 64.455	<0.001	0.1251 ± 0.0122	<0.001	0.84	1590.1	516.86		115.8555 ± 27.3512	<0.001	0.1223 ± 0.0097	<0.001	0.88	620.65
10	BD (mm)	y = a*exp^b*x		168.9089 ± 18.5520	<0.001	0.1331 ± 0.0054	<0.001	0.88	1474.31	494.88		198.7728 ± 24.4991	<0.001	0.1295 ± 0.0065	<0.001	0.97	639.45	460.19		183.8353 ± 47.7211	<0.001	0.134 ± 0.0133	<0.001	0.79	1073.4	491.6		143.5538 ± 15.0934	<0.001	0.1425 ± 0.0051	<0.001	0.986151	473.39	458.847		259.8549 ± 69.869	<0.001	0.1254 ± 0.013	<0.001	0.82	1710.2	520.04		127.7758 ± 32.0041	<0.001	0.1215 ± 0.0106	<0.001	0.85	671.08
1	DBH (mm)	y = a*exp^b*x		419.3151 ± 61.2105	<0.001	0.0906 ± 0.0076	<0.001	0.71	1945.69	521.95		201.3772 ± 50.6900	<0.001	0.1303 ± 0.0153	<0.001	0.88	1744.35	500.14		468.2097 ± 123.8568	0.002	0.0918 ± 0.015	<0.001	0.57	1094.11	511.92		40.5544 ± 18.3827	0.035	0.1516 ± 0.0146	<0.001	0.910894	1605.2	514.695		489.0378 ± 169.6797	0.008	0.1009 ± 0.0173	<0.001	0.67	1945.81	541.2		170.9328 ± 28.5952	<0.001	0.1396 ± 0.0125	<0.001	0.69	1650.95
2	DBH (mm)	y = a*exp^b*x		409.7061 ± 55.5761	<0.001	0.0987 ± 0.0077	<0.001	0.75	1857.62	518.37		190.3049 ± 38.5467	<0.001	0.1414 ± 0.0135	<0.001	0.92	1693.22	489.58		423.3882 ± 100.0483	0.001	0.104 ± 0.0133	<0.001	0.67	1150.84	510.75		42.6071 ± 12.4107	0.002	0.1583 ± 0.0089	<0.001	0.959537	795.336	491.012		442.5043 ± 128.0742	0.002	0.1184 ± 0.0162	<0.001	0.79	1678.41	528.45		165.1531 ± 21.6612	<0.001	0.1521 ± 0.0112	<0.001	0.77	1485.72
3	DBH (mm)	y = a*exp^b*x		429.6679 ± 54.4074	<0.001	0.1022 ± 0.0077	<0.001	0.76	1905.66	516.99		223.5548 ± 39.3562	<0.001	0.1403 ± 0.0123	<0.001	0.93	1571.52	485.57		394.0841 ± 86.6279	0.001	0.1165 ± 0.0131	<0.001	0.72	1153.17	500.26		78.0397 ± 14.5836	<0.001	0.1428 ± 0.008	<0.001	0.965709	797.315	486.047		446.9918 ± 125.6953	0.002	0.127 ± 0.0168	<0.001	0.8	1622.96	525.9		163.6233 ± 23.597	<0.001	0.1647 ± 0.0121	<0.001	0.81	1171.65
4	DBH (mm)	y = a*exp^b*x		444.8549 ± 54.3183	<0.001	0.1060 ± 0.0079	<0.001	0.76	2017.56	516.73		248.3743 ± 39.1871	<0.001	0.1418 ± 0.0118	<0.001	0.93	1564.94	482.86		384.6072 ± 80.6805	0.001	0.1249 ± 0.0132	<0.001	0.76	1058.18	495.92		67.2064 ± 14.8773	<0.001	0.1509 ± 0.0074	<0.001	0.971428	749.848	480.573		437.8896 ± 126.265	0.002	0.1372 ± 0.0183	<0.001	0.81	1606.4	525.59		179.5537 ± 29.1775	<0.001	0.1688 ± 0.0132	<0.001	0.83	1045.58
5	DBH (mm)	y = a*exp^b*x		460.4076 ± 54.3183	<0.001	0.1091 ± 0.0079	<0.001	0.74	1885.13	518.39		274.1525 ± 37.9114	<0.001	0.1437 ± 0.0109	<0.001	0.94	1387.53	478.24		373.7516 ± 74.3407	<0.001	0.1339 ± 0.0132	<0.001	0.8	936.4	490.64		69.6188 ± 14.3411	<0.001	0.1533 ± 0.0071	<0.001	0.975244	707.759	476.273		471.9115 ± 136.8144	0.002	0.1395 ± 0.0199	<0.001	0.79	1739.16	528.48		193.8073 ± 32.2927	<0.001	0.1732 ± 0.0138	<0.001	0.84	995.92
6	DBH (mm)	y = a*exp^b*x		472.1952 ± 54.176	<0.001	0.1126 ± 0.0084	<0.001	0.76	2287.25	516.96		230.5792 ± 36.2189	<0.001	0.1716 ± 0.0107	<0.001	0.95	1320.69	473.9		357.4532 ± 64.3093	<0.001	0.1451 ± 0.0128	<0.001	0.84	815.28	483.13		73.7514 ± 14.3911	<0.001	0.1545 ± 0.007	<0.001	0.977379	674.861	473.566		501.598 ± 148.5669	0.002	0.1423 ± 0.022	<0.001	0.77	1882.68	530.96		203.9944 ± 33.5674	<0.001	0.1784 ± 0.0141	<0.001	0.85	957.39
7	DBH (mm)	y = a*exp^b*x		490.2750 ± 55.9406	<0.001	0.1143 ± 0.0087	<0.001	0.75	2358.45	518.38		280.4731 ± 36.8397	<0.001	0.1571 ± 0.0107	<0.001	0.95	1252.87	472.63		365.4677 ± 63.0662	<0.001	0.1497 ± 0.0131	<0.001	0.84	836.44	482.65		79.775 ± 14.2432	<0.001	0.1548 ± 0.0065	<0.001	0.980348	624.511	469.346		510.5245 ± 162.3424	<0.001	0.1473 ± 0.0252	<0.001	0.74	2069.06	534.07		218.1441 ± 37.8721	<0.001	0.1805 ± 0.0151	<0.001	0.84	926.54
8	DBH (mm)	y = a*exp^b*x		494.1311 ± 56.2740	<0.001	0.1174 ± 0.0090	<0.001	0.75	2452.98	518.46		309.1150 ± 39.1583	<0.001	0.1556 ± 0.0113	<0.001	0.95	1262.54	473.69		359.8311 ± 64.7536	<0.001	0.1572 ± 0.0141	<0.001	0.83	908.43	484.83		89.0009 ± 14.619	<0.001	0.154 ± 0.006	<0.001	0.982661	568.491	465.588		534.8758 ± 176.6997	<0.001	0.1471 ± 0.0268	<0.001	0.73	2144.11	535.6		217.5562 ± 39.315	<0.001	0.1867 ± 0.0162	<0.001	0.84	932.83
9	DBH (mm)	y = a*exp^b*x		501.2806 ± 57.2898	<0.001	0.1194 ± 0.0093	<0.001	0.74	2496.21	519.22		311.3736 ± 40.6256	<0.001	0.1603 ± 0.0121	<0.001	0.95	1289.72	474.77		310.2428 ± 70.206	<0.001	0.1732 ± 0.0156	<0.001	0.81	1003.77	488.88		98.7353 ± 14.893	<0.001	0.153 ± 0.0055	<0.001	0.984547	528.554	462.134		518.6885 ± 180.8022	<0.001	0.1528 ± 0.0288	<0.001	0.71	2262.3	537.82		213.7955 ± 41.2561	<0.001	0.1939 ± 0.0176	<0.001	0.83	904.4
10	DBH (mm)	y = a*exp^b*x		506.9045 ± 58.1762	<0.001	0.1210 ± 0.0095	<0.001	0.73	2518.65	520.16		312.2521 ± 43.4348	<0.001	0.1647 ± 0.0131	<0.001	0.94	1281.11	477.62		368.4881 ± 75.6226	<0.001	0.1658 ± 0.0173	<0.001	0.78	1126.7	493.23		139.0624 ± 15.7045	<0.001	0.1434 ± 0.0052	<0.001	0.985332	508.708	460.571		545.8167 ± 189.0007	<0.001	0.1514 ± 0.0295	<0.001	0.68	2366.84	540.4		204.9458 ± 41.0154	<0.001	0.2027 ± 0.0189	<0.001	0.82	916.09
1	L (cm)	y = a*exp^b*x		184.1397 ± 44.9114	<0.001	0.0090 ± 0.0009	0.001	0.6	2079.55	531.51		28.5053 ± 17.5482	0.039	0.0134 ± 0.0016	0.001	0.6	2264.03	537.05		257.6683 ± 82.9717	<0.001	0.0072 ± 0.001	0.001	0.67	1033.54	505.22		21.1446 ± 9.9594	0.048	0.0157 ± 0.0018	0.001	0.871476	1670.08	525.684		671.3362 ± 273.3426	0.045	0.0063 ± 0.0017	0.001	0.49	1850.36	551.77		193.5359 ± 88.0562	0.041	0.0086 ± 0.0021	0.001	0.5	1148.38
2	L (cm)	y = a*exp^b*x		164.4581 ± 37.1716	<0.001	0.0097 ± 0.0008	<0.001	0.65	1935.53	527.38		39.4594 ± 15.2612	0.034	0.0131 ± 0.0010	0.001	0.77	1510.4	520.93		219.3234 ± 67.4527	<0.001	0.008 ± 0.001	<0.001	0.7	1020.08	502.22		26.9703 ± 11.3693	0.039	0.0152 ± 0.0015	0.001	0.885424	1667.81	522.237		466.0277 ± 170.4704	0.025	0.0081 ± 0.0016	0.001	0.63	1975.15	542.15		156.7935 ± 71.0226	0.042	0.0095 ± 0.002	0.001	0.57	1111.84
3	L (cm)	y = a*exp^b*x		156.6930 ± 32.3808	<0.001	0.0102 ± 0.0008	<0.001	0.69	1857.93	523.95		34.2167 ± 13.1521	0.015	0.0141 ± 0.0011	0.001	0.85	1223.34	508.56		191.0015 ± 53.6456	<0.001	0.0087 ± 0.001	<0.001	0.74	934.8	496.39		35.5393 ± 14.0886	0.038	0.0146 ± 0.0012	0.001	0.908888	1649.87	515.363		399.3156 ± 129.8373	0.002	0.0091 ± 0.0015	0.001	0.72	2059.93	534.05		157.5906 ± 72.2898	0.039	0.0098 ± 0.0019	0.001	0.63	1061.25
4	L (cm)	y = a*exp^b*x		163.4311 ± 32.1559	<0.001	0.0103 ± 0.0008	<0.001	0.7	1806.41	522.85		37.6246 ± 12.1232	0.002	0.0143 ± 0.0009	0.001	0.89	1099.2	499.24		181.2431 ± 48.0532	<0.001	0.0092 ± 0.0009	<0.001	0.78	899.41	492.7		42.6700 ± 12.2914	<0.001	0.0142 ± 0.0010	<0.001	0.915665	1595.6	513.044		417.8728 ± 124.3324	0.002	0.0093 ± 0.0014	<0.001	0.75	1984.88	530.5		171.3251 ± 71.8205	0.015	0.0097 ± 0.0017	0.001	0.65	1033.08
5	L (cm)	y = a*exp^b*x		165.3264 ± 30.8494	<0.001	0.0106 ± 0.0007	<0.001	0.72	1776.35	521.26		46.0934 ± 12.1511	<0.001	0.0142 ± 0.0008	<0.001	0.91	1091.68	491.74		173.2226 ± 42.0531	<0.001	0.0096 ± 0.0009	<0.001	0.81	878.49	489.18		46.185 ± 25.1577	<0.001	0.0140 ± 0.0012	<0.001	0.921588	1590.5	510.86		288.9762 ± 76.877	<0.001	0.0108 ± 0.0013	<0.001	0.82	2002.1	520.3		168.2395 ± 29.689	<0.001	0.0101 ± 0.0016	<0.001	0.81	1058.15
6	L (cm)	y = a*exp^b*x		174.0906 ± 30.6145	<0.001	0.0106 ± 0.0007	<0.001	0.73	1745.53	519.75		54.9376 ± 12.8401	<0.001	0.0140 ± 0.0007	<0.001	0.93	1146.94	484.77		167.4750 ± 35.555	<0.001	0.01 ± 0.0008	<0.001	0.84	861.67	484.32		51.7775 ± 50.0215	<0.001	0.0138 ± 0.0012	<0.001	0.889072	1667.47	521.267		219.4848 ± 51.9297	<0.001	0.0125 ± 0.0012	<0.001	0.84	1932.26	515.92		166.9355 ± 28.1095	<0.001	0.0104 ± 0.0015	<0.001	0.83	1027.39
7	L (cm)	y = a*exp^b*x		186.2212 ± 31.9764	<0.001	0.0106 ± 0.0007	<0.001	0.73	1751.46	520.1		59.9338 ± 12.5139	<0.001	0.014 0± 0.0007	<0.001	0.94	1233.05	481.77		177.7169 ± 36.6071	<0.001	0.01 ± 0.0008	<0.001	0.85	830.59	481.48		55.0063 ± 48.662	<0.001	0.0138 ± 0.0012	<0.001	0.892836	1739.63	520.231		211.7872 ± 47.901	<0.001	0.0131 ± 0.0012	<0.001	0.85	1925.43	514.59		173.2132 ± 15.5251	<0.001	0.0105 ± 0.0013	<0.001	0.84	1002.98
8	L (cm)	y = a*exp^b*x		204.4920 ± 35.2064	<0.001	0.0105 ± 0.0007	<0.001	0.71	1761.26	521.73		62.3313 ± 12.8123	<0.001	0.0142 ± 0.0007	<0.001	0.94	1358.11	480.14		183.2219 ± 37.2417	<0.001	0.0101 ± 0.0008	<0.001	0.86	818.47	480.3		60.7409 ± 49.8081	<0.001	0.0136 ± 0.0013	<0.001	0.889531	1738.03	521.142		243.3202 ± 56.0501	<0.001	0.0128 ± 0.0013	<0.001	0.83	2048.37	519.21		177.6233 ± 18.1686	<0.001	0.0106 ± 0.0013	<0.001	0.84	979.3
9	L (cm)	y = a*exp^b*x		216.7850 ± 36.9649	<0.001	0.0105 ± 0.0007	<0.001	0.71	1758.64	521.74		59.8519 ± 12.5378	<0.001	0.0146 ± 0.0007	<0.001	0.94	1486.76	479.64		186.0829 ± 38.3267	<0.001	0.0103 ± 0.0008	<0.001	0.85	824.34	480.81		64.0333 ± 51.9833	<0.001	0.0135 ± 0.0014	<0.001	0.883127	1749.53	522.833		261.1424 ± 61.1639	<0.001	0.0127 ± 0.0013	<0.001	0.82	2062.78	520.19		171.0276 ± 33.464	<0.001	0.011 ± 0.0015	<0.001	0.83	956.06
10	L (cm)	y = a*expb*x		223.5442 ± 37.8954	<0.001	0.0105 ± 0.0007	<0.001	0.71	1763.91	521.98		58.1542 ± 11.9319	<0.001	0.0150 ± 0.0007	<0.001	0.94	1590.8	479.9		195.0797 ± 42.0524	<0.001	0.0104 ± 0.0009	<0.001	0.84	817.91	482.68		73.4219 ± 56.4562	<0.001	0.0133 ± 0.0016	<0.001	0.866899	1754.78	526.734		287.8192 ± 67.6199	<0.001	0.0124 ± 0.0014	<0.001	0.81	2123.68	521.76		163.0165 ± 51.3028	<0.001	0.0114 ± 0.0015	<0.001	0.78	905.24
Equation coefficients for estimation of carbon stock in sprouts (y = carbon stock in grams)
Number of averaged largest sprouts within stump	Predictor (x)	Model		General (N = 150)								Acer campestre (N = 30)								Carpinus betulus (N = 30)								Corylus avellana (N = 30)								Quercus petraea (N = 30)								Tilia cordata (N = 30)
				Coefficients ( ± SE)				pseudo-R2adj	RMSE	AICc		Coefficients ( ± SE)				pseudo-R2adj	RMSE	AICc		Coefficients ( ± SE)				pseudo-R2adj	RMSE	AICc		Coefficients ( ± SE)				pseudo-R2adj	RMSE	AICc		Coefficients ( ± SE)				pseudo-R2adj	RMSE	AICc		Coefficients ( ± SE)				pseudo-R2adj	RMSE
				a	P-value	b	P-value					a	P-value	b	P-value					a	P-value	b	P-value					a	P-value	b	P-value					a	P-value	b	P-value					a	P-value	b	P-value
1	BD (mm)	y = a*exp^b*x		80.6940 ± 14.7291	<0.001	0.0891 ± 0.006	<0.001	0.72	914.61	476.31		88.2440 ± 17.6774	<0.001	0.0876 ± 0.008	<0.001	0.89	575.85	454.73		121.4184 ± 50.9613	<0.001	0.0791 ± 0.0139	<0.001	0.55	628.36	473.68		20.0401 ± 8.1526	<0.001	0.1525 ± 0.0128	<0.001	0.926237	627.348	463.988		130.4302 ± 47.0495	<0.001	0.0746 ± 0.01	<0.001	0.72	861.53	488.53		17.5899 ± 12.4981	<0.001	0.1177 ± 0.0072	<0.001	0.69	441.79
2	BD (mm)	y = a*exp^b*x		69.0993 ± 11.4369	<0.001	0.1 ± 0.0058	<0.001	0.78	875.08	469.18		77.5009 ± 16.5945	<0.001	0.0992 ± 0.0075	<0.001	0.89	395.57	440.59		103.7989 ± 39.8387	<0.001	0.0899 ± 0.0136	<0.001	0.63	598.2	468.17		23.1184 ± 7.0067	<0.001	0.1545 ± 0.0095	<0.001	0.95311	423.4	450.396		104.1674 ± 32.0402	<0.001	0.0875 ± 0.0095	<0.001	0.81	796.35	477.8		22.1012 ± 12.4981	<0.001	0.1154 ± 0.0072	<0.001	0.74	415.25
3	BD (mm)	y = a*exp^b*x		65.035 ± 9.1898	<0.001	0.1083 ± 0.0053	<0.001	0.83	830.2	469.18		80.9477 ± 13.2102	<0.001	0.1044 ± 0.0054	<0.001	0.96	276.01	428.09		94.3339 ± 31.9337	<0.001	0.0983 ± 0.0127	<0.001	0.69	592.78	462.38		30.2721 ± 7.7297	<0.001	0.1492 ± 0.0084	<0.001	0.960895	424.823	444.949		109.8611 ± 25.6358	<0.001	0.0931 ± 0.008	<0.001	0.87	791.34	466.68		17.4175 ± 14.9302	<0.001	0.1299 ± 0.0982	<0.001	0.86	304.11
4	BD (mm)	y = a*exp^b*x		63.1106 ± 8.0666	<0.001	0.1159 ± 0.005	<0.001	0.86	724.84	461.19		82.8064 ± 11.3463	<0.001	0.1099 ± 0.0046	<0.001	0.97	232.33	419.19		82.7267 ± 26.4663	<0.001	0.1087 ± 0.0126	<0.001	0.74	560.22	457.48		34.7856 ± 7.8394	<0.001	0.1485 ± 0.0076	<0.001	0.967861	393.561	439.064		114.9003 ± 23.6499	<0.001	0.0993 ± 0.0072	<0.001	0.9	548.11	456.97		22.1791 ± 12.7533	<0.001	0.1289 ± 0.0416	<0.001	0.89	267.33
5	BD (mm)	y = a*exp^b*x		62.2351 ± 7.5331	<0.001	0.1224 ± 0.0049	<0.001	0.88	686.97	451.16		86.1774 ± 10.6878	<0.001	0.1139 ± 0.0045	<0.001	0.97	220.78	413.64		73.6419 ± 22.7611	<0.001	0.1194 ± 0.0126	<0.001	0.78	483.72	451.83		36.1467 ± 7.5317	<0.001	0.1508 ± 0.0072	<0.001	0.972523	366.574	434.362		109.2345 ± 22.3983	<0.001	0.1081 ± 0.0073	<0.001	0.92	464.47	452.59		25.8753 ± 12.7533	<0.001	0.1301 ± 0.0416	<0.001	0.9	276.64
6	BD (mm)	y = a*exp^b*x		64.5683 ± 7.4127	<0.001	0.1267 ± 0.0049	<0.001	0.89	671.43	448.74		90.0243 ± 10.2038	<0.001	0.1174 ± 0.0045	<0.001	0.98	217.85	408.73		64.5777 ± 17.8567	<0.001	0.1316 ± 0.0118	<0.001	0.84	411.72	442.85		38.4361 ± 7.5577	<0.001	0.1518 ± 0.007	<0.001	0.975271	342.461	431.201		105.8003 ± 23.3811	<0.001	0.1157 ± 0.0084	<0.001	0.91	481.41	455.38		28.6065 ± 6.076	<0.001	0.1325 ± 0.0084	<0.001	0.91	278.65
7	BD (mm)	y = a*exp^b*x		68.4149 ± 7.7323	<0.001	0.1294 ± 0.005	<0.001	0.89	684.3	448.98		91.3069 ± 10.5205	<0.001	0.1212 ± 0.0049	<0.001	0.98	237.58	409.98		68.7009 ± 17.4781	<0.001	0.1343 ± 0.0114	<0.001	0.85	421.1	440.93		41.6360 ± 7.5089	<0.001	0.152 ± 0.0065	<0.001	0.978397	319.265	427.147		106.8285 ± 25.6600	<0.001	0.1214 ± 0.0099	<0.001	0.88	573.9	462.27		36.8341 ± 7.8534	<0.001	0.1282 ± 0.0084	<0.001	0.91	262.92
8	BD (mm)	y = a*exp^b*x		73.9671 ± 8.3604	<0.001	0.1305 ± 0.0052	<0.001	0.88	708.48	450.78		92.0768 ± 10.8573	<0.001	0.1251 ± 0.0056	<0.001	0.97	276.33	412.19		70.8960 ± 17.7662	<0.001	0.1376 ± 0.0119	<0.001	0.84	464.16	442.57		46.6076 ± 7.7358	<0.001	0.151 ± 0.006	<0.001	0.980714	293.995	423.743		115.2475 ± 29.4973	<0.001	0.1232 ± 0.0114	<0.001	0.85	692.87	470.18		45.3006 ± 9.7666	<0.001	0.1246 ± 0.0087	<0.001	0.9	267.49
9	BD (mm)	y = a*exp^b*x		80.1419 ± 9.184	<0.001	0.1307 ± 0.0054	<0.001	0.87	714.17	450.78		93.5555 ± 11.5374	<0.001	0.128 ± 0.0063	<0.001	0.97	314.93	415.92		77.0873 ± 19.8434	<0.001	0.1381 ± 0.0128	<0.001	0.82	518.38	446.7		51.1888 ± 7.9354	<0.001	0.1503 ± 0.0057	<0.001	0.982193	282.716	421.351		128.6648 ± 34.7184	<0.001	0.122 ± 0.0125	<0.001	0.82	748.17	475.05		52.6976 ± 12.1319	<0.001	0.1226 ± 0.0096	<0.001	0.88	286.16
10	BD (mm)	y = a*exp^b*x		84.7725 ± 9.7663	<0.001	0.1313 ± 0.0056	<0.001	0.87	728.98	452.58		95.5247 ± 12.4981	<0.001	0.1302 ± 0.0072	<0.001	0.97	352.52	420.9		84.3838 ± 23.059	<0.001	0.1374 ± 0.0141	<0.001	0.78	575.98	452.21		75.9760 ± 8.3792	<0.001	0.1388 ± 0.0055	<0.001	0.982592	279.696	420.67		135.6635 ± 37.536	<0.001	0.1223 ± 0.0133	<0.001	0.8	802.21	478.09		57.8103 ± 14.373	<0.001	0.122 ± 0.0107	<0.001	0.85	315.2
1	DBH (mm)	y = a*exp^b*x		201.4018 ± 29.5399	<0.001	0.0908 ± 0.0076	<0.001	0.71	936.08	478.24		95.4563 ± 24.5088	<0.001	0.1316 ± 0.0154	<0.001	0.88	854.48	457.68		219.7714 ± 60.1362	<0.001	0.0933 ± 0.0143	<0.001	0.61	618.08	472.14		20.8508 ± 8.5598	0.038	0.1494 ± 0.0148	<0.001	0.903212	774.859	472.137		231.809 ± 78.2291	<0.001	0.1022 ± 0.0166	<0.001	0.68	895.51	495.61		83.3323 ± 13.6993	<0.001	0.1362 ± 0.0123	<0.001	0.68	728.42
2	DBH (mm)	y = a*exp^b*x		199.9701 ± 27.3208	<0.001	0.0981 ± 0.0077	<0.001	0.74	895.41	475.17		93.5442 ± 19.5363	<0.001	0.1408 ± 0.0138	<0.001	0.91	832.29	447.85		199.485 ± 50.8696	<0.001	0.1049 ± 0.0143	<0.001	0.64	616.28	473.08		22.5352 ± 6.9261	<0.001	0.1551 ± 0.0096	<0.001	0.952622	425.393	450.707		252.8735 ± 61.0403	<0.001	0.1111 ± 0.0152	<0.001	0.79	764.34	483.52		81.2395 ± 10.639	<0.001	0.1479 ± 0.0111	<0.001	0.76	650.77
3	DBH (mm)	y = a*exp^b*x		211.1344 ± 26.8957	<0.001	0.101 ± 0.0076	<0.001	0.75	914	474.11		112.4082 ± 20.6627	<0.001	0.1383 ± 0.0126	<0.001	0.92	769.09	444.41		190.0265 ± 44.0877	<0.001	0.1151 ± 0.0142	<0.001	0.69	621.53	462.38		42.2215 ± 7.7023	<0.001	0.1389 ± 0.0085	<0.001	0.960133	429.701	445.529		229.4848 ± 61.1211	<0.001	0.1243 ± 0.0154	<0.001	0.8	735.82	481.96		79.6549 ± 11.494	<0.001	0.1608 ± 0.0119	<0.001	0.81	502.83
4	DBH (mm)	y = a*exp^b*x		218.9416 ± 26.8711	<0.001	0.1046 ± 0.0078	<0.001	0.75	960.7	473.87		125.2985 ± 20.7219	<0.001	0.1394 ± 0.0122	<0.001	0.93	769.65	441.98		185.5763 ± 41.1337	<0.001	0.1238 ± 0.0144	<0.001	0.73	577.17	458.28		34.0582 ± 7.8473	<0.001	0.1491 ± 0.0078	<0.001	0.966897	401.3	439.951		223.7088 ± 61.0613	<0.001	0.1349 ± 0.0166	<0.001	0.8	712.33	481.62		86.4839 ± 13.9015	<0.001	0.1655 ± 0.0129	<0.001	0.83	442.07
5	DBH (mm)	y = a*exp^b*x		226.6865 ± 25.5034	<0.001	0.1075 ± 0.0062	<0.001	0.73	907.49	475.12		138.0712 ± 20.2541	<0.001	0.1414 ± 0.0113	<0.001	0.94	690.34	437.94		179.6965 ± 38.1181	<0.001	0.1339 ± 0.0144	<0.001	0.77	516.9	453.31		35.3334 ± 7.5502	<0.001	0.1513 ± 0.0074	<0.001	0.971433	377.164	435.529		239.8152 ± 66.2544	<0.001	0.1373 ± 0.0183	<0.001	0.78	770.62	484.53		92.8903 ± 15.1958	<0.001	0.1701 ± 0.0133	<0.001	0.84	415.41
6	DBH (mm)	y = a*exp^b*x		230.0126 ± 26.5325	<0.001	0.1118 ± 0.0083	<0.001	0.75	1090.1	473.61		141.0275 ± 18.7974	<0.001	0.1477 ± 0.0111	<0.001	0.95	662.27	433.12		168.0642 ± 33.2377	<0.001	0.147 ± 0.0141	<0.001	0.82	458.85	446.45		37.5533 ± 7.5798	<0.001	0.1524 ± 0.0072	<0.001	0.974112	355.266	432.575		243.5659 ± 69.6962	<0.001	0.1426 ± 0.0206	<0.001	0.77	833.03	486.19		97.5137 ± 15.6705	<0.001	0.1753 ± 0.0135	<0.001	0.86	396.3
7	DBH (mm)	y = a*exp^b*x		239.5469 ± 27.4787	<0.001	0.1132 ± 0.0086	<0.001	0.74	1117.84	475.08		147.5792 ± 18.6786	<0.001	0.1507 ± 0.0112	<0.001	0.95	633.91	431.55		170.4559 ± 32.2622	<0.001	0.1523 ± 0.0142	<0.001	0.83	460.42	445.16		40.4324 ± 7.5034	<0.001	0.1529 ± 0.0068	<0.001	0.977273	333.482	428.668		251.6443 ± 78.1888	<0.001	0.1464 ± 0.0239	<0.001	0.74	928.38	489.95		103.4507 ± 17.4499	<0.001	0.1779 ± 0.0145	<0.001	0.85	386.37
8	DBH (mm)	y = a*exp^b*x		241.4781 ± 27.6363	<0.001	0.1161 ± 0.0089	<0.001	0.74	1159.99	475.23		151.9345 ± 19.6166	<0.001	0.1548 ± 0.0119	<0.001	0.95	639.5	432.3		171.4803 ± 33.2107	<0.001	0.1575 ± 0.0152	<0.001	0.82	484.42	446.5		44.9013 ± 7.7062	<0.001	0.1521 ± 0.0063	<0.001	0.979667	308.499	425.33		255.5753 ± 82.4965	<0.001	0.1486 ± 0.0258	<0.001	0.72	975.65	491.76		103.0353 ± 18.0645	<0.001	0.1841 ± 0.0156	<0.001	0.84	392.3
9	DBH (mm)	y = a*exp^b*x		244.81 ± 28.1006	<0.001	0.1181 ± 0.0092	<0.001	0.73	1181.22	476.01		152.9315 ± 20.4076	<0.001	0.1595 ± 0.0127	<0.001	0.95	652.31	433.32		176.7335 ± 36.2096	<0.001	0.1605 ± 0.0166	<0.001	0.8	519.32	449.81		49.1059 ± 7.8579	<0.001	0.1517 ± 0.006	<0.001	0.981384	295.281	422.683		261.6841 ± 87.1972	<0.001	0.15 ± 0.0274	<0.001	0.7	1034.62	494.13		100.5172 ± 18.636	<0.001	0.1918 ± 0.0169	<0.001	0.83	385.65
10	DBH (mm)	y = a*exp^b*x		248.5909 ± 28.6279	<0.001	0.1194 ± 0.0094	<0.001	0.72	1183.55	476.96		182.8774 ± 22.2411	<0.001	0.1528 ± 0.0137	<0.001	0.94	647.69	436.7		182.238 ± 39.0735	<0.001	0.1621 ± 0.0181	<0.001	0.77	571.65	453.56		73.7178 ± 8.2587	<0.001	0.1397 ± 0.0057	<0.001	0.982019	289.957	421.641		280.8071 ± 92.2282	<0.001	0.1469 ± 0.0278	<0.001	0.67	1080.61	496.76		96.3837 ± 18.5682	<0.001	0.2006 ± 0.0182	<0.001	0.82	395.95
1	L (cm)	y = a*exp^b*x		90.4752 ± 21.7009	<0.001	0.0089 ± 0.0008	<0.001	0.61	969.05	486.6		36.5896 ± 14.1524	0.038	0.0135 ± 0.0135	<0.001	0.81	658.37	471.33		119.1119 ± 37.7300	0.002	0.0074 ± 0.0010	<0.001	0.7	503.09	461.2		13.0648 ± 5.2127	0.029	0.015 ± 0.0018	<0.001	0.864426	768.289	482.247		298.9353 ± 108.564	0.029	0.0066 ± 0.0021	0.001	0.56	1850.36	502.14		82.3493 ± 37.7815	0.042	0.0088 ± 0.0024	0.001	0.51	501.73
2	L (cm)	y = a*exp^b*x		83.7921 ± 18.7080	<0.001	0.0095 ± 0.0008	<0.001	0.66	902.52	482.82		34.9245 ± 12.9745	0.002	0.0115 ± 0.0115	<0.001	0.89	501.55	456.31		104.4337 ± 31.9330	0.001	0.0081 ± 0.0010	<0.001	0.73	496.18	458.59		16.5072 ± 7.6795	0.042	0.0144 ± 0.0016	<0.001	0.886706	760.021	476.861		212.2339 ± 91.7	0.031	0.0083 ± 0.0021	0.001	0.58	1205.29	501.07		67.3782 ± 28.8754	0.043	0.0098 ± 0.0025	<0.001	0.57	485.31
3	L (cm)	y = a*exp^b*x		76.6515 ± 15.9535	<0.001	0.0101 ± 0.0008	<0.001	0.69	866.36	479.71		30.1027 ± 10.4855	0.002	0.0125 ± 0.0125	<0.001	0.9	463.95	451.64		92.4239 ± 26.0524	<0.001	0.0088 ± 0.0010	<0.001	0.77	456.08	452.95		18.2181 ± 8.1657	0.041	0.0144 ± 0.0017	<0.001	0.908264	764.941	470.529		183.4483 ± 69.1	0.001	0.0093 ± 0.002	0.001	0.73	973.17	488.23		67.7864 ± 31.0719	0.042	0.01 ± 0.0023	<0.001	0.64	460.28
4	L (cm)	y = a*exp^b*x		82.3799 ± 16.5168	<0.001	0.0102 ± 0.0008	<0.001	0.7	842.36	479.15		27.0768 ± 8.3965	0.002	0.0132 ± 0.0132	<0.001	0.92	395.96	445.83		88.4459 ± 23.7655	<0.001	0.0092 ± 0.0009	<0.001	0.8	428.9	449.36		27.7759 ± 7.9147	0.002	0.0133 ± 0.0011	<0.001	0.913577	777.173	468.74		195.4313 ± 81.6	0.019	0.0094 ± 0.0019	0.001	0.77	914.05	482.63		73.3922 ± 33.7935	0.042	0.01 ± 0.0022	<0.001	0.75	458.55
5	L (cm)	y = a*exp^b*x		84.4534 ± 16.0162	<0.001	0.0104 ± 0.0007	<0.001	0.71	826.2	477.54		29.7040 ± 7.8709	<0.001	0.0133 ± 0.0133	<0.001	0.94	343.34	439.25		85.3709 ± 21.2716	<0.001	0.0095 ± 0.0009	<0.001	0.82	411.14	445.95		30.9453 ± 8.6708	0.001	0.0131 ± 0.0011	<0.001	0.917888	776.077	467.204		190.437 ± 79.89	0.021	0.0098 ± 0.0019	0.001	0.8	905.54	479.37		72.0619 ± 29.9188	0.039	0.0104 ± 0.002	<0.001	0.79	437.8
6	L (cm)	y = a*exp^b*x		88.3699 ± 15.7567	<0.001	0.0104 ± 0.0007	<0.001	0.73	809.85	475.9		33.0320 ± 7.5835	<0.001	0.0133 ± 0.0133	<0.001	0.95	309.51	431.82		85.5848 ± 19.0574	<0.001	0.0098 ± 0.0008	<0.001	0.85	388.41	441.16		34.6368 ± 9.6203	<0.001	0.0129 ± 0.0011	<0.001	0.919188	762.101	466.726		181.5523 ± 78.54	0.025	0.0104 ± 0.0019	0.001	0.81	916.03	476.88		71.802 ± 31.3714	0.04	0.0106 ± 0.002	<0.001	0.81	421.34
7	L (cm)	y = a*exp^b*x		93.5668 ± 16.2174	<0.001	0.0105 ± 0.0007	<0.001	0.73	813.48	476.08		34.5790 ± 7.2565	<0.001	0.0135 ± 0.0135	<0.001	0.96	284.43	427.62		88.3397 ± 18.6946	<0.001	0.0100 ± 0.0008	<0.001	0.86	374.39	438.04		38.6206 ± 10.6369	<0.001	0.0127 ± 0.0011	<0.001	0.918371	773.855	467.027		172.0703 ± 76.59	0.028	0.011 ± 0.002	0.001	0.8	986.2	478.23		75.4295 ± 31.5617	0.035	0.0107 ± 0.0019	<0.001	0.82	409.86
8	L (cm)	y = a*exp^b*x		101.9585 ± 17.5727	<0.001	0.0104 ± 0.0007	<0.001	0.71	819.23	477.36		36.5025 ± 7.4265	<0.001	0.0136 ± 0.0136	<0.001	0.96	280.98	425.74		91.3868 ± 18.9587	<0.001	0.0101 ± 0.0008	<0.001	0.87	364.12	436.61		43.5490 ± 12.6794	<0.001	0.0125 ± 0.0011	<0.001	0.909913	784.617	469.985		218.4288 ± 99.1055	0.041	0.0102 ± 0.0021	0.001	0.77	1066.99	482.61		78.0489 ± 32.7229	0.034	0.0108 ± 0.0018	<0.001	0.82	402.3
9	L (cm)	y = a*exp^b*x		107.9189 ± 18.4289	<0.001	0.0103 ± 0.0007	<0.001	0.71	819.31	477.5		37.1991 ± 7.7167	<0.001	0.0138 ± 0.0138	<0.001	0.96	288.27	425.43		97.4111 ± 20.3789	<0.001	0.0101 ± 0.0008	<0.001	0.87	353.48	436.75		47.6002 ± 14.5787	<0.001	0.0123 ± 0.0012	<0.001	0.901097	792.039	472.786		236.1748 ± 105.216	0.039	0.01 ± 0.0021	0.001	0.75	1110.35	485.06		75.9728 ± 35.8913	0.041	0.0111 ± 0.0019	<0.001	0.82	396.22
10	L (cm)	y = a*expb*x		111.1844 ± 18.8556	<0.001	0.0104 ± 0.0007	<0.001	0.71	822.43	477.75		30.2743 ± 8.8409	<0.001	0.0142 ± 0.0142	<0.001	0.94	400.27	435.99		100.9422 ± 22.1052	<0.001	0.0102 ± 0.0009	<0.001	0.86	355.08	438.85		53.8997 ± 18.0224	<0.001	0.0121 ± 0.0013	<0.001	0.882515	817.717	477.951		269.758 ± 129.8	0.048	0.0096 ± 0.0021	0.001	0.74	1145.7	486.88		73.3839 ± 35.2308	0.044	0.0115 ± 0.0019	<0.001	0.81	393.19
[truncated: 1 more columns]
