# Supplementary material for: Measuring Biomass and Carbon Stock in Resprouting Woody Plants
Source: PLoS One. 2015 Feb 26;10(2):e0118388. doi: 10.1371/journal.pone.0118388 (PMC4342014; doi:10.1371/journal.pone.0118388)
Supplement: S2 Table — (XLSX) [file pone.0118388.s005.xlsx]

## Sheet: List1
		Species	Predictor of individual sprouts biomass
			Basal diameter	DBH	Sprout length
			pseudo-R2adj	pseudo-R2adj	pseudo-R2adj
		pooled	88.62	62.1	48.97
		Acer	93.45	72.34	60.37
		Carpinus	91.25	87.69	69.58
		Corylus	90.29	86.25	85.23
		Quercus	95.71	81.45	62.99
		Tilia	92.3	73.28	75.46
