# Supplementary material for: Measuring Biomass and Carbon Stock in Resprouting Woody Plants
Source: PLoS One. 2015 Feb 26;10(2):e0118388. doi: 10.1371/journal.pone.0118388 (PMC4342014; doi:10.1371/journal.pone.0118388)
Supplement: S3 Table — The RMSE values of the models estimating the biomass per stump using the average BD of the 5 thickest sprouts and the average L of the 5 longest sprouts are shown for comparison (RMSE-5). (XLSX) [file pone.0118388.s006.xlsx]

## Sheet: List1
				Species
					Sprout length
				Species	Predictor of sprout biomass per stump
					Basal diameter			Sprout length
					RMSE-all	RMSE-5		RMSE-all	RMSE-5
				pooled	1940.99	1371.35		2630.35	1776.35
				Acer	680.187	441.97		2023.12	1091.68
				Carpinus	485.086	841.08		1022.69	878.49
				Corylus	581.069	678.678		1390.57	1590.5
				Quercus	1137.17	870.67		707.637	2002.1
				Tilia	397.578	660.76		1510.1	1058.15
